# Supplementary material for: Evaluating Reproducibility and Best Practices for Replicate Design in G-Quadruplex ChIP-Seq Studies
Source: Int J Mol Sci. 2025 Oct 7;26(19):9769. doi: 10.3390/ijms26199769 (PMC12524710; doi:10.3390/ijms26199769)
Supplement: Supplementary file 1 [file ijms-26-09769-s001.zip › SupplementaryTables.xlsx]

## Sheet: Table S1
Number of peaks from each replicate
Dataset	Replicate	#Peaks	#Maped Reads	Averaged # of Reads
K562-rep5	SRR6347550	19945	16899241	2.79033e+07
	SRR6347552	16599	15889867
	SRR6347554	11693	19175322
	SRR6347555	11925	29178449
	SRR6347556	14508	58373870
K562-rep6	SRR11067012	8260	16243438	14129879
	SRR11067013	7115	12094969
	SRR11067014	6226	13744729
	SRR11067015	7732	14510462
	SRR11067016	7625	10307662
	SRR11067017	15737	17878014
HepG2-rep9	SRR11537934	27087	35121758	2.85862e+07
	SRR11537935	16664	30651194
	SRR11537936	11859	33470801
	SRR11537937	26407	34966715
	SRR11537938	20075	28514339
	SRR11537939	15593	37888925
	SRR11537940	621	865420
	SRR11537941	17461	28183619
	SRR11537942	15870	27612729

## Sheet: Table S2
Performance of the methods, with all replicates used
TP	FP	FN	Precision	Recall	F1	Method	Dataset
5408	303	414	0.94	0.92	0.93	IDR	k562-rep5
5805	108	14	0.98	0.99	0.98	MSPC	k562-rep5
4879	34	1073	0.99	0.81	0.89	ChIP-R	k562-rep5
3151	152	547	0.95	0.85	0.9	IDR	k562-rep6
3684	58	13	0.98	0.99	0.98	MSPC	k562-rep6
3067	110	844	0.96	0.78	0.86	ChIP-R	k562-rep6
4841	538	209	0.89	0.95	0.92	IDR	hepg2-rep9
5049	23	13	0.99	0.99	0.99	MSPC	hepg2-rep9
3893	43	1220	0.98	0.76	0.85	ChIP-R	hepg2-rep9

## Sheet: Table S3
Performance of the MSPC-based method, with different number of replicates used
Dataset	#Replicates	F1.average	F1.std
K562-rep5	2	0.916	0.0134164
	3	0.95	0.00707107
	4	0.97	0
K562-rep6	2	0.82	0.0308221
	3	0.898	0.0083666
	4	0.946	0.00547723
	5	0.962	0.00447214
HepG2-rep9	2	0.916	0.0207364
	3	0.914	0.0512835
	4	0.962	0.0083666
	5	0.97	0.00707107
	6	0.982	0.00447214
	7	0.988	0.00447214
	8	0.99	0
